# Supplementary material for: Expanded Graphite-Modified Melamine–Formaldehyde Adhesive for Fire-Retardant Japanese Cedar Plywood: Physicomechanical and Combustion Performance
Source: Polymers (Basel). 2026 Jul 12;18(14):1710. doi: 10.3390/polym18141710 (PMC13416723; doi:10.3390/polym18141710)
Supplement: Supplementary file 1 [file polymers-18-01710-s001.zip]

Archive with 1 entries (1 files):
- polymers-4424831-supplementary.pdf
